# Supplementary material for: Early detection of rumors based on source tweet-word graph attention networks
Source: PLoS One. 2022 Jul 11;17(7):e0271224. doi: 10.1371/journal.pone.0271224 (PMC9273096; doi:10.1371/journal.pone.0271224)
Supplement: S1 File — (ZIP) [file pone.0271224.s001.zip]

Archive with 129 entries (126 files):
- dataset/
- dataset/twitter15/
- dataset/twitter15/ind.twitter15.adj
- dataset/twitter15/ind.twitter15.dev
- dataset/twitter15/ind.twitter15.features_index
- dataset/twitter15/ind.twitter15.labels
- dataset/twitter15/ind.twitter15.test
- dataset/twitter15/ind.twitter15.train
- dataset/twitter15/ind.twitter15.user.tweet.adj
- dataset/twitter15/ind.twitter15.user.tweet.adj.et0
- dataset/twitter15/ind.twitter15.user.tweet.adj.et120
- dataset/twitter15/ind.twitter15.user.tweet.adj.et1440
- dataset/twitter15/ind.twitter15.user.tweet.adj.et240
- dataset/twitter15/ind.twitter15.user.tweet.adj.et480
- dataset/twitter15/ind.twitter15.user.tweet.adj.et60
- dataset/twitter15/ind.twitter15.user.tweet.adj.et720
- dataset/twitter15/ind.twitter15.user.tweet.adj.tc10
- dataset/twitter15/ind.twitter15.user.tweet.adj.tc20
- dataset/twitter15/ind.twitter15.user.tweet.adj.tc30
- dataset/twitter15/ind.twitter15.user.tweet.adj.tc40
- dataset/twitter15/ind.twitter15.user.tweet.adj.tc50
- dataset/twitter15/ind.twitter15.user.tweet.dev
- dataset/twitter15/ind.twitter15.user.tweet.dev.et0
- dataset/twitter15/ind.twitter15.user.tweet.dev.et120
- dataset/twitter15/ind.twitter15.user.tweet.dev.et1440
- dataset/twitter15/ind.twitter15.user.tweet.dev.et240
- dataset/twitter15/ind.twitter15.user.tweet.dev.et480
- dataset/twitter15/ind.twitter15.user.tweet.dev.et60
- dataset/twitter15/ind.twitter15.user.tweet.dev.et720
- dataset/twitter15/ind.twitter15.user.tweet.dev.tc10
- dataset/twitter15/ind.twitter15.user.tweet.dev.tc20
- dataset/twitter15/ind.twitter15.user.tweet.dev.tc30
- dataset/twitter15/ind.twitter15.user.tweet.dev.tc40
- dataset/twitter15/ind.twitter15.user.tweet.dev.tc50
- dataset/twitter15/ind.twitter15.user.tweet.test
- dataset/twitter15/ind.twitter15.user.tweet.test.et0
- dataset/twitter15/ind.twitter15.user.tweet.test.et120
- dataset/twitter15/ind.twitter15.user.tweet.test.et1440
- dataset/twitter15/ind.twitter15.user.tweet.test.et240
- dataset/twitter15/ind.twitter15.user.tweet.test.et480
- dataset/twitter15/ind.twitter15.user.tweet.test.et60
- dataset/twitter15/ind.twitter15.user.tweet.test.et720
- dataset/twitter15/ind.twitter15.user.tweet.test.tc10
- dataset/twitter15/ind.twitter15.user.tweet.test.tc20
- dataset/twitter15/ind.twitter15.user.tweet.test.tc30
- dataset/twitter15/ind.twitter15.user.tweet.test.tc40
- dataset/twitter15/ind.twitter15.user.tweet.test.tc50
- dataset/twitter15/ind.twitter15.user.tweet.train
- dataset/twitter15/ind.twitter15.user.tweet.train.et0
- dataset/twitter15/ind.twitter15.user.tweet.train.et120
- dataset/twitter15/ind.twitter15.user.tweet.train.et1440
- dataset/twitter15/ind.twitter15.user.tweet.train.et240
- dataset/twitter15/ind.twitter15.user.tweet.train.et480
- dataset/twitter15/ind.twitter15.user.tweet.train.et60
- dataset/twitter15/ind.twitter15.user.tweet.train.et720
- dataset/twitter15/ind.twitter15.user.tweet.train.tc10
- dataset/twitter15/ind.twitter15.user.tweet.train.tc20
- dataset/twitter15/ind.twitter15.user.tweet.train.tc30
- dataset/twitter15/ind.twitter15.user.tweet.train.tc40
- dataset/twitter15/ind.twitter15.user.tweet.train.tc50
- dataset/twitter15/twitter15_vocab.txt
- dataset/twitter16/
- dataset/twitter16/ind.twitter16.adj
- dataset/twitter16/ind.twitter16.dev
- dataset/twitter16/ind.twitter16.features_index
- dataset/twitter16/ind.twitter16.labels
- dataset/twitter16/ind.twitter16.test
- dataset/twitter16/ind.twitter16.train
- dataset/twitter16/ind.twitter16.user.tweet.adj
- dataset/twitter16/ind.twitter16.user.tweet.adj.et0
- dataset/twitter16/ind.twitter16.user.tweet.adj.et120
- dataset/twitter16/ind.twitter16.user.tweet.adj.et1440
- dataset/twitter16/ind.twitter16.user.tweet.adj.et240
- dataset/twitter16/ind.twitter16.user.tweet.adj.et480
- dataset/twitter16/ind.twitter16.user.tweet.adj.et60
- dataset/twitter16/ind.twitter16.user.tweet.adj.et720
- dataset/twitter16/ind.twitter16.user.tweet.adj.tc10
- dataset/twitter16/ind.twitter16.user.tweet.adj.tc20
- dataset/twitter16/ind.twitter16.user.tweet.adj.tc30
- dataset/twitter16/ind.twitter16.user.tweet.adj.tc40
- dataset/twitter16/ind.twitter16.user.tweet.adj.tc50
- dataset/twitter16/ind.twitter16.user.tweet.dev
- dataset/twitter16/ind.twitter16.user.tweet.dev.et0
- dataset/twitter16/ind.twitter16.user.tweet.dev.et120
- dataset/twitter16/ind.twitter16.user.tweet.dev.et1440
- dataset/twitter16/ind.twitter16.user.tweet.dev.et240
- dataset/twitter16/ind.twitter16.user.tweet.dev.et480
- dataset/twitter16/ind.twitter16.user.tweet.dev.et60
- dataset/twitter16/ind.twitter16.user.tweet.dev.et720
- dataset/twitter16/ind.twitter16.user.tweet.dev.tc10
- dataset/twitter16/ind.twitter16.user.tweet.dev.tc20
- dataset/twitter16/ind.twitter16.user.tweet.dev.tc30
- dataset/twitter16/ind.twitter16.user.tweet.dev.tc40
- dataset/twitter16/ind.twitter16.user.tweet.dev.tc50
- dataset/twitter16/ind.twitter16.user.tweet.test
- dataset/twitter16/ind.twitter16.user.tweet.test.et0
- dataset/twitter16/ind.twitter16.user.tweet.test.et120
- dataset/twitter16/ind.twitter16.user.tweet.test.et1440
- dataset/twitter16/ind.twitter16.user.tweet.test.et240
- dataset/twitter16/ind.twitter16.user.tweet.test.et480
- dataset/twitter16/ind.twitter16.user.tweet.test.et60
- dataset/twitter16/ind.twitter16.user.tweet.test.et720
- dataset/twitter16/ind.twitter16.user.tweet.test.tc10
- dataset/twitter16/ind.twitter16.user.tweet.test.tc20
- dataset/twitter16/ind.twitter16.user.tweet.test.tc30
- dataset/twitter16/ind.twitter16.user.tweet.test.tc40
- dataset/twitter16/ind.twitter16.user.tweet.test.tc50
- dataset/twitter16/ind.twitter16.user.tweet.train
- dataset/twitter16/ind.twitter16.user.tweet.train.et0
- dataset/twitter16/ind.twitter16.user.tweet.train.et120
- dataset/twitter16/ind.twitter16.user.tweet.train.et1440
- dataset/twitter16/ind.twitter16.user.tweet.train.et240
- dataset/twitter16/ind.twitter16.user.tweet.train.et480
- dataset/twitter16/ind.twitter16.user.tweet.train.et60
- dataset/twitter16/ind.twitter16.user.tweet.train.et720
- dataset/twitter16/ind.twitter16.user.tweet.train.tc10
- dataset/twitter16/ind.twitter16.user.tweet.train.tc20
- dataset/twitter16/ind.twitter16.user.tweet.train.tc30
- dataset/twitter16/ind.twitter16.user.tweet.train.tc40
- dataset/twitter16/ind.twitter16.user.tweet.train.tc50
- dataset/twitter16/twitter16_vocab.txt
- README.md
- weights.best.twitter15
- weights.best.twitter15.et0
- weights.best.twitter15.et60
- weights.best.twitter15.tc10
- weights.best.twitter16.et0
- weights.best.twitter16.et60
- weights.best.twitter16.tc10
