# Supplementary material for: Early detection of rumors based on source tweet-word graph attention networks
Source: PLoS One. 2022 Jul 11;17(7):e0271224. doi: 10.1371/journal.pone.0271224 (PMC9273096; doi:10.1371/journal.pone.0271224)
Supplement: S1 File — (ZIP) [file pone.0271224.s001.zip › dataset/twitter15/twitter15_vocab.txt]

jim
rodas
member
ransom
stabbing
pick
try
comitatus
rob
unraveled
breitbart
families
missions
comparing
satirical
baseball
bottom
meriam
ryan
netherlands
slams
finale
alert
property
trial
laid
massachusetts
animals
fb
ibtihaj
legendary
customer
individuals
#holocaustmemorialday
#obama
tom
pickups
#budweiser
legacy
reason
penis
hiding
magazine
agitator
myron
stupid
abdi
joining
#darrenwilson
boundary
coincidence
prosecutor
speaking
made
program
australian
vacation
bleeding
malaysia
killed
communications
min
55
'sean
costars
lied
airstrikes
stewart
yet
job
cowardly
govt
brings
weekend
hair
owned
interior
thinking
threatens
missing
done
saint
external
safety
america
watching
dornan
mean
earnest
arenal
trained
atl
killing
confirms
windshield
germans
competence
ps
verdict
woke
inside
indicate
islanders
walmart
#twitterkurds
helps
reuniting
journalist
ask
penned
dunk
politics
schumacher
roger
sales
using
cheese
strikes
somalia
#whiteliberalproverbs
civil
simply
tim
hacker
comment
swiss
teletubby
@andylassner
really
kids'
discrimination
listening
worried
'barney
office
smart
armed
probing
sky
#eurodisney
@db10524
repeat
nominated
playing
founding
believe
attacked
bieber
vickers
bruce
#feelthebern
critical
would
semi
bloody
ways
#jahkeemyisrael
end
opens
snowman
silence
road
target
size
surprised
event
goals
'once
tesla
bird
selden
grey
@fergusonunity
pie
gesture
@mtvteenwolf
economy
#talibanswap
#earthquake
may
hampshire
clinical
joins
apologize
murders
amazon
accounts
build
encampment
#dncconvention
citizens
taking
retail
beheads
federal
bulletins
#tlot
hold
purple
implies
offended
today
hostile
slump
fort
painful
jew
businesses
hand
complete
think
got
#bowie
reminds
#fauxprotests
change
unwind
others
photographs
week
#princerip
#taliban
soldiers
beans
2007
puppy
'fast
fraud
film
plagiarized
'd
book
johanna
mushy
@thedailybeast
commits
coup
#fukushima
lunch
magneto
zaevion
freely
hiv
marlboro
@ianmckellen
loved
ignore
@xxl
motion'
deserve
#judicialgrinds
#appleevent
articles
days
#ottawashooting
doubts
kobane
welcomed
without
flippers
tareena
wrestler
mud
@otlonespn
appointment
village
#prince
cup
martyrs'
worsley
@girlsfortrump
protective
52
@ffweekend
patients
129
snowmen
#basketofdeplorables
older
#clydesdale
tribunal
elvis
protests
lived
allyson
pics
aged
god
satire
factor
'a
'kills
@cl
silent
exporting
beat
solar
39
korea
pointers
talking
stated
#sydney
carol
signs
catching
make
vigoda
fake
dorm
rooftop
l
deliberately
intervention
assistant
interesting
settings
1
cast
astronomers
shouting
golden
unanswered
late
donors
@kamvtv
stills
@wcuddington
sides
01
cold
drops
vietnam
walker
rfid
staples
hip
dating
max
capitalism
sia
aid
cc
punishment
clashes
fled
nuggets
wet
sleeve
christian
orlando
fate
mother
responsible
farc
paving
maquettes
director
concluded
nerf
cancer
plunges
kurds
block
@cinderella2b
shut
network
qaida
steelers
agitates
listen
taste
@ryan
#ceres
winslet
museum
clings
congratulations
yes
madden
@savannahn
brought
press
belts
middle
#texas
riley
guard
donna
fuck
owners
actors
ticino
disease
ahead
wait
turn
tomboy
gymnastics
wind
debuts
executes
4x100m
signal
totally
cliche
@wcvb
kevin
declines
little
critically
pleads
planning
chaos
times
honored
corporate
luther
#hongkong
surveillance
sanders
kreme
dumbass
opera
snowmobile
sorts
weirdest
buk
answers
wonder
koch
decoration
@buzzfeednews
weapons
beginning
food
#humanrights
#nhl
#sydneysiege
blown
fair
@who
nelson
airplane
city'
nothing
dismissed
sutherland
scenarios
jets
americans
#paris
@iamdiddy
joined
son
duncan
violating
#lbgtq
syria
wage
2030
journal
reported
tonight
commander
shape
attribute
looming
tax
broadcast
zapped
fifty
offline
umm
aimed
unions
icloud
sydney
pulmonary
manager
guarding
wright
together
according
media
fixes
@realdrgina
egalitarian
watchdog
@alexisbledel
speed
daughter
hood
#animaloftheday
c
johnson
feet
button
uncovers
signers
germany
gunshots
uniformed
meet
halal
#walmart
forward
problems
east
lean
hoops
racism
migrant
helric
5th
convo
twice
received
tiger
justice
map
soda
strongest
shuts
opponent
#teenwolf
hufford
license
teaches
miss
salad
emails
charity
#ontheroadtojustice
liberal
harry
#respectformuslims
speak
@nymag
huge
art
#toylikeme
torched
@wsjsports
unveiled
recurring
unearthed
funeral
slugger
innocent
shirt
originally
crude
copy
detainees
hear
story
@nbc12
4b
acquittal
higher
breeds
banksy
files
cents
e
bloom
macy
area
small
championship
strict
enough
conor
godson
resigns
lawson
gives
declares
melbourne
developing
cegielski
slang
700
video
pockets
alright
includes
amateur
traffic
forbes
60
hurt
noooooo
nervous
balakrishnan
figure
med
30
disobedience
plaza
oprah
alarm
'chill'
weeks
local
matters
jackson
robbed
anime
turkey
wreck
second
ukraine
o'connor
soviet
2002
burj
essentially
typical
product
union
nigh
dammartin
jordan
marijuana
@lucilleclerc
hickey
cards
flowing
belive
battle
typo
west
java
straight
guantanamo
burned
population
carried
crocodile
29
spoken
tickets
4u
drone
basically
centre
sized
closes
honor
@drzuhdijasser
34
#cdnpoli
sandwich
42
cdc
early
landmarks
confusion
test
conflict
dozens
@reuters
violent
'super
call
outskirts
whites
57
sodastream
#nhpolitics
princes
revival
found
childhood
harambe
fangs
writers
implanted
based
robbing
caitlyn
advice
red
penny
makes
hbu
mario
destroying
biopic
h
unlike
reads
gunfight
dispatch
along
concerns
icon
good
bite
ioc
mayan
#oscarnoms
dehydration
iguala
violations
#stabbings
right
leak
rose
syrian
implemented
@cnn
baker
buxom
impose
center
350
furious
'non
crawls
experimenting
greets
scotland
bounty
observations
kidnapped
brotherhood
corporal
assault
@jimmykimmellive
pakistani
ottawa
mural
beyond
seriously
city
trouble
u
130
pork
welfare
rumors
besties
somehow
reforms
appoints
secretary
caucas
star
ahmed
jet
kristen
situation
encounter
guides
sister
direction
appendix
protecting
gul
yesterday
season
toward
ratchet
ont
music
spread
colors
vanished
bottles
875
players
commission
ooooh
gamer
emotions
#superman
afflicted
@aly
1960s
debates
thomas
horrifying
fighters
spider
grand
bibeau
disciplinary
suggesting
symone
shares
swept
enormous
forgotten
dog
attention
auschwitz
busy
leo
gruber
pointed
taibbi
francisco
latte
absolutely
add
nolen
prayers
caused
tweets
left
spend
scientist
response
included
79
draft
stocking
gone
@simone
teams
enforcement
sitting
purpose
aramco
#irandeal
passports
buying
#rncincle
wife
#neverhillary
room
reactors
considered
stand
supporters
leg
ctv
#macklemorejoinedisis
rebels
canteen
watches
aviv
decision
worldview
hardly
pedestrians
capital
girlfriend
refunds
annual
70
@djscrill
landscape
with'
layton
morning
tag
@tedcruz
users
expel
dad
curry
protect
neglected
godane
presley
ca
tech
chat
partial
shaped
pro
king
jail
carell
challenge
drawn
formation
hundred
samuel
introduce
viewed
gang
#seriouslymcdonalds
5p
fat
argentina
plumbing
applaud
ch
confiscated
photo
start
hilarious
happy
legitimate
worth
raiders
zimmerman
number
#isis
stupidity
linked
infuriating
hit
saskatchewan
reappears
releases
puts
sea
sam
irs
skip
officials
ready
audio
volunteers
modernize
@nypost
dobson
consumers
mate
leaguer
stay
making
911
12
experience
home
kfc
captured
cigarette
plastic
haram
nice
2b
ground
democrat
foam
join
traveled
fetish
shortage
served
boxed
alongside
buildings
officers
south
remembered
appearance
nbc
confused
#news9
verse
accurate
wear
dalian
overcharges
separate
adds
contact
officer
#swiss
coming
convicted
scored
stole
medals
row
adolescents
conf
leaking
earlier
starting
retirement
strong
5b
reporters
electricity
'critically
trashes
turns
rosenberg
pr
daughters
mile
agent
freedom
pause
@senorchompers
per
crew
dark
#rap
'll
@antoniofrench
blind
drugged
discover
leelah
'beheading'
saturday
sources
japan
rip
prowl
phallic
grows
#jobs
skype
swatted
till
homeless
#prayforchristopher
278g
collins
place
existing
hussein
fr
services
life
wide
louisiana
ramadan
insulting
mojang
#equalpay
slumber
#jamiedornan
#expansion
thwarts
classified
information
beheading
ghetto
successful
charges
simone
marginalization
extraordinary
tgt
hits
attend
article
forced
10
margin
airstrike
feared
@vice
excuses
franchise
#r4today
sobbing
several
body
delayed
jihadi
1979
disclosing
surroagte
fees
x
'wounded
anywhere
collect
momentarily
valentine
#eagles
sent
chants
hunger
run
allocates
swatter
yeah
#actonclimate
nn
lost
disgraceful
@batmanvsuperman
abort
describes
hugs
@thelaurengraham
rcmp
eu
seems
condolences
#rippaulwalker
supreme
binge
#altonnolen
lady
net
snowbound
#fsushooting
tight
#wednesdaywisdom
advisor
obama
cartoonist
@mariyamaguchi
international
#rcmp
#pottermore
bans
vote
graduate
saves
forest
shinzo
tyler
association
insane
fields
joked
teenager
sergeant
dragon
chopping
germanwings
assisting
cheer
light
growth
next
rally
#news
senator
prison
seeker
head
accept
stop
state
disaster
support
shortly
online
surgery
idea
grocery
glasses
parrots
qualities
hillbillies
spends
'british
paul
drinking
alexander
fleeing
bend
fried
announced
barcelona
cartoonists
#orlandoshooting
deep
@smh
troops
barak
stories
important
@sheepawoken
entire
lobby
takers
hospital
phone
hong
tears
guardian
bucket
aerial
hollande
mosque
bob
dehumanizes
iphone
doritos
combs
#breaking
halloween
spin
forms
#fiftyshades
screens
sad
nationalities
#flintwatercrisis
quotas
#recall
escorted
aka
comments
creativity
crying
search
bomb
texas
tpp
arrested
leader'
shards
broken
gift'
carrier
weiwei
gala
win
responds
voice
contribution
recording
filed
hewlett
megyn
kingdom
world
solidarity
die
prime
social
throwing
carson
#riphulkhogan
bridge
arms
sex
answered
daniel
shocked
barack
added
matt
voters
wipes
treat
dream
festival
jury
big
searched
nigeria
statistical
still
overuse
builder
rankings
angela
phones
timeline
graders
@dailymirror
desperate
collins'
remember
feels
diesel
sir
2015
lets
@lego
wake
vaughn
masturbate
#beef
crisis
talent
oregon
encouraging
unfolded
#charliehebdo
#us
wikileaks
knuckle
praise
gallery
@dangillmor
chinese
navy
tape
woodhull
@marcorubio
discovered
purchase
consistent
deleting
n
stars
pops
confirm
privately
00
alcohol
dulles
hawaiian
@calvinklein
gets
old
sickening
reminder
striking
wish
#goldenglobes
pen
building
feminist
blog
haber
perhaps
feel
treatment
aint
entertainment
hut
suggest
pearson
censored
pence
bile
#savekobane
boyle
gunned
sets
aloha
citing
2016
rolling
prankster
belongings
werewolf
netflix
brothers
sniper
nightmares
#kobane
causes
dab
'home
phase
bugatti
homicide
bodies
@mrmedina
well
finds
especially
assange
aaron
clothes
wapo
profiling
asking
arabiya
card
#martinplace
becomes
1882
shropshire
editorial
inward
period
rodger
house
captive
shabaab
#sb49
see
kate
pay
robertson
barrier
commissioner
land
harper
sa
#a4a
parks
holding
breach
launch
internet
via
drives
near
maoist
publicist
#galaxynote4
vehicle
aids
documents
thoughts
aircraft
subtitles
encyclopedia
biz
olympics
vegetarians
prof
total
knew
indignity
amsterdam
boeing
protestors
wears
marching
splitting
'nope'
helpful
russian
declassified
shutdown
bataclan
fdr
@caitlyn
pregnant
deen
flight
products
adults
final
hearing
german
forces
wanted
pity
allegedly
plan
unknown
barricaded
counter
cover
peek
discriminatory
changed
@lodisilverado
activity
forbidden
mos
threat
northeast
filmmakers
initially
southwest
fisherman
vault
resign
looks
dressed
#1dhistoryvideo
iowa
alaskan
cbs
covert
quitting
massive
hailed
summer
@ksdknews
pray
insurance
#zika
madison
involved
friday
drug
#getcovered
another
abusers
broadcaster
varieties
steve
missile
#iraq
f
serbia
#cnn
chem
stockholm
bible
thanks
passengers'
compared
neurotic
athletes
changing
different
crushed
friend
strike
@zaynmalik
sotloff
pena
@potus
refuse
jr
afterlife
trilogy
giant
shots
workplace
participating
guerrero
jesse
dna
mourned
scalia
knife
bronx
risk
usa
@onetoughnerd
golds
@coalsonr
factory
university
maintain
trump
2
packards
martyrs
convention
bae
#fireobama
country
deconstruct
airport
interested
shouted
chick
clydesdale
follower
blackliesmatter
@bilodope
creatures
7k
huh
runs
prepared
eagles
triple
ggers
hinder
@carminezozzora
type
thing
part
punished
passport
#live
mateen
code
wounded'
piece
receive
built
fired
fans'
al
parade
flint
traditional
rate
bear
exhibit
brain
50
cowboy
rio
pd
unprofessional
route
@camilacabello97
visit
longer
friendly
bruh
affect
flat
believes
#muslims
@midnight
selects
pluto
bloodiest
keeping
pictured
jobs
canadian
shades
detects
flights
diplomacy
#davidsnowie
fi
snaps
cross
coquimbo
#lefthandersday
frankfurt
kidnapper
blatant
siege
kid
pursuit
condoms
jefferson
\)
saying
mvp
note
worst
ocean
20
learned
#
restaurant
round
#macauleyculkin
supermarket
@niallofficial
fee
#instyleglobes
peshmerga
scoop
pic
fav
frosty
complain
use
illustrated
#tcot
hardware
@israelinusa
interest
drunk
karma
wings
pc
's
sash
lochte
1993
ulis
level
flaw
pleading
vladimir
charlie
era
secret
@danaperino
abdel
,
alone'
sen
joystick
elder
admirable
waking
sugarhill
mike
books
motors
veyron
reset
@saudi
malaysian
blasts
former
design
mich
unauthorized
protest
charge
sites
mimicking
terrorism
suffering
eulogy
7'
chandler
#sweden
posse
deandre
yrs
soros
users'
iphones
'madden'
'jihadi
michaelbrown
raising
roberts
strategist
among
custody
time
explosions
#occupycentral
pollution
montana
hats
investigation
outraged
empathize
outside
mexico
bananas
waste
violence
lions
poured
macauley
embassy
execution
western
rule
transgender
leibowitz
football
pushed
school
cakes
notice
sexy
17yr
actor
railway
fine
nominations
white
cj
forgot
organizing
advertising
instagram
werewolf'
valued
voting
bombed
rifle
behalf
lord
boob
paradise
tower
forget
promo
@melissabellf24
86
raised
nfl
actions
things
employees
senior
peace
reportedly
mourns
ogle
moore
#saudiarabia
spoke
airlines
bug
'black
reserve
apologizes
decorated
'floating
traveller
shows
'shot
rogen
chemical
going
far
wrote
tens
kendall
9m
fight
deliver
minister
twat
employers
jewish
pm
fredou
#airdrop2kobane
okla
pets
whole
cake
executive
@juddlegum
ship
activists
baes
decide
3
steals
jailed
france
cte
cabu
looting
moment
bakr
accidentally
goele
everything
michigan
must
burns
imagine
trump'
elly
find
disabilities
faces
el
everybody
#ferguson
heartbreakingly
spirit
filmed
militiamen
@l0gg0l
multiple
whistleblower
horror
ran
fitting
deaths
smokin
hillary
haines
score
brian
daddy
mansplaining
#viral
fast
file
masked
group
gate
castmates
relationship
eating
cooking
skipping
superpowers
freedoms
bean
4third
#nationalchocolatecakeday
funny
florissant
radioactive
reporter
skill
sparks
hell
warning
colombian
registered
paedophile
starbucks
eighth
sense
gunman
da
bank
#berniebro
begin
@kowalshki
afa'
needs
#military
back
chambers
kill
hello
evidence
wsj
potentially
'we
cossacks
february
crippled
mousse
#bathroombill
@usatodaysports
statue
european
fritobandito
k
whiz
police
writer
46
abusing
stabbed
offend
never
woolf
fucking
@gilliana
else
contaminated
pure
arabia
clone
#transgender
source
understatement
theft
shooting
manhunt
'beverly
epa
starring
player
vampire
hostages
@thexfiles
admits
repeated
possibly
@onedirection
videos
alps
unsound
'nine
condition
gerrymandering
wounds
russia
lengths
#yallqaeda
#acaworks
rapper
injuries
wth
poorest
pre
starts
finally
image
fire
185
calm
11
driver
dude
believing
pain
creative
remains
fighter
racially
incoming
stubborn
#batman
paris
turned
74
flores
@peddoc63
skeptical
happiest
hat
women
japanese
posting
babies
speicher
sitcom
18
shuai
helped
prince
drown
#michaelbrown
minor
cpl
carefully
simple
scorpions
71
remind
ranch
globe
loves
toys
boycotting
24
impact
nba
ap
memorials
tumblr
sharia
#roe43
kasich
witnessed
sequels
reform
#cameron
interview
string
barkley
quotes
lie
effect
@waynebogda
camp
owner
durex
commemorate
steph
beasts
fanciful
refugees
sloth
risen
auto
following
raise
benefits
carnage
wrong
witnesses
station
alex
focus
came
curveball
#syria
promoter
meets
borders
\(
congress
chill
@trolleybagsuk
brawl
@scclemons
ignorance
dutch
brazil
simulated
recommends
raises
uncomfortable
#dncleaks
appeal
college
@aishataylor
chairman
vaccines
record
carbon
thrills
grandmother
overrun
boi
follow
administration
brown
trip
#muslim
breaking
#7thheaven
crashed
interns
exceed
icymi
#bendgate
profiled
maybe
secretly
awful
#zaynonbeats1
riding
steak
walking
bien
#barbaraboxer
@wallstreet
movie
hunt
cant
eat
justifies
used
seek
intentionally
militarized
#koban
bomber
detroit
developer
cdn
drift
22
getting
@christinedbyers
#p2
swapped
serves
thinks
wozniak
cruz
@unboxtherapy
seeing
lfc
92
@rferl
decried
200m
belief
#tbt
kills
shmurda
#teletubbies
harvard
#dointoomuch
completed
shakur
located
500m
institutional
shakil
probably
weekly
dawn
cops
sale
#fluffydied
question
continues
headband
truth
snakes
races
heart
ukrainian
thought
janet
gigafactory
black
#findyourpark
gill
issue
#kouachibrothers
serving
television
hank
#xgames
splash
#nypd
pose
father
unmasked
make'
@complexmag
fatally
sounds
order
step
felix
boosted
hundreds
#hamilton
high'
jokes
destroyed
compare
tel
natl
@wsj
fukushima
rescuing
burnett
street
attorney
amber
intel
respond
usain
climbed
accident
character
electrical
ku
cannot
physical
clinton
arses
bidens
grown
fancy
fever
consulate
unemployment
minute
#ccot
seeping
galaxy
teen
rt
ironic
boy
something
#tesla
agree
dead
merkel
#blackprivilege
incident
sunny
plans
christ
literally
standards
identity
'magnetic'
become
joshua
tested
non
lock
spine
dump
best
45
sons
surrender
chances
wolinski
leicester
tastes
#thelionking
emergency
alton
maneuvers
data
point
diversity
game
stuff
candidate
compiled
adopted
given
subsidy
#henrydavis
male
eric
darren
'marlboro
massacre
men
retreating
stephen
hoppla
collecting
phelps'
outcome
dicapro
stock
birdeater
even
progress
wmur
muhammad
ringtone
posted
craigslist
ana
url
victim
soldier
plant
mtv
cnbc
zehaf
ban
potter
threatening
figures
jenner
parents
concert
notification
hebdo
anticipated
@eamaddennfl
chance
@banksy
connected
douche
cuts
scene
leaves
business
equipped
65
joan
#banksy
relay
sees
ceremonial
ballistic
boko
tulip
43
passenger
rocky
jk
preparing
credible
three
explosive
takeaway
location
leaked
#icebucketchallenge
large
dubbed
million
makers
kabul
cultural
promise
hot
#governmentshutdown
mp
strip
aligned
@blythebernhard
away
ai
nv
arrest
5m
nestl
mt
rehana
@americanfamassc
remaining
expansion
speculation
islamic
revenge
contain
khalifa
nc
agreeing
crime
doling
#blizzard2016
kaine
growing
rumored
tomorrow
#ableg
battery
prank
symbol
sudair
pentagon
@70torinoman
skyrocketed
r2
eternity
methodology
'rappers
security
#dontforgethim
miller
suit
g
drivers
#krispykreme
special
records
dramatic
case
coverage
anyone
global
hotter
rates
damaged
conversation
attacker
starve
downtown
assistance
loose
less
yaassssss
environmental
omfg
hoax
us
space
#orlando
casts
bary
1st
packard
pizza
hazmat
triumph
greece
2017
pushing
#foxnews
bombings
victoria
40
field
savages
ice
chronic
enthusiasm
creators
shot
rubio
b
bachmann
dwarf
travesty
watchers
settings'
ohio
involving
full
chase
beverly
jack
23
bullets
#kurdistan
gun
flipped
boxes
qs
agency
discussions
introduced
christie
debate
#cbcott
car
iranian
guns
counsel
goliath
deserves
unpopular
balls
'south
#teampw
parsons
@fingersflying
credit
sanctions
paid
4
poster
cook
erm
reza
whether
worldwide
james
cult
@dailycaller
#workplace
@guardianworld
play
damascus
colombus
ben
handing
beheaded
family'
corbin
affecting
fish
cause
wednesday'
filled
parks'
cut
scale
378
hint
correctly
episodes
spun
#demdebate
grave
tried
move
gunfire
war
highly
#bernietakesnevada
oval
planned
kirby
@cia
simmons
surgically
creating
@livescience
gonna
piedmont
streets
@berniesanders
#nvcaucus
snowfall
targeted
khou
attack
@kfc
payments
proves
killer
mass
refuses
rot
access
operating
owl
w
rebel
priceless
celebrate
#deandrejoshua
irish
option
movement
#bds
pop
assisted
#supertuesday
seizure
ios
claus
called
konta
condom
rape
jennifer
taliban
terror
kelly
concussion
#mexico
opposes
uncompromising
magic
bitches
age
#csforall
#5pbagcharge
pride
leads
ongoing
hawking
#gossipgirlday
insistence
adam
helping
trayvon
abu
childless
#kwch12
attempt
@teamcavuto
#massachusetts
swarm
stage
create
lego
etc
#maga
credited
@davidbrockdc
put
awards
betrayed
bb
returns
region
@foxnewshealth
feeding
fulfill
injured
burkina
manafort
500
one
completing
examining
hp
gently
spice
#nationalhugday
simpson
exactly
computer
released
wearing
#beverlyhillbillies
electric
afghanistan
#beheading
guess
@independent
shooters
650m
michael
@realdonaldtrump
bereaved
apec
spokesperson
walk
john
written
florida
asshole
12th
send
kantner
stays
migrants
@brianstelter
pee
foods
manhood
english
homage
homeland
remove
lakers
meddling
ferguson
bronze
moms
100
kkk
larger
obamas
argyll
pulled
victims
insiders
gap
urgent
homegrown
favorably
'mid
ted
quran
confirmed
additional
muy
successfully
color
predictions
go
exclusive
float
obstructive
misread
quite
pays
coat
squat
questions
turnover
ny
mixed
empathy
martin
love
incredible
spreads
#louisiana
maximum
15p
@mailonline
patient
live
proper
#spitehouse
#chewonthis
ripping
company
assassinated
charlo
#rehana
lying
risks
pulling
border'
leave
000
affairs
cam
explain
know
demand
'an
affordable
nancy
lockdown
snow
half
#mh17
nhl
canada
#nyc
litvinenko
leadership
rushed
shit
latino
atkinson
box
meeting
radio
assassinating
fabulous
views
mh17
scrapped
suits
#youthday
cupboard
microsoft
action
@usvsth3m
austin
rounds
decides
aussie
smoking
trudeau
banned
seen
2009
despite
ugh
born
off'
phil
americas
cirillo
leaks
#ringers
nine
republican
organization
smiles
@fox411
@7news
staying
reveals
victory
attended
survey
casino
happens
fil
also
course
power
19
sideline
@nbcnews
alpine
bet
signed
cop
scottish
patch
fierce
petition
clerc
breast
#win
anti
hour
vegas
nod
vine
solitary
welcome
getaway
giuliani
@
steps
#womensucceed
cah
motivated
immigration
shoot
@netflix
demo
everyone
digital
show
anthony
claimed
'kkk
pepsico
joe
heartbreaking
democratic
rihanna
warrior
imposing
@israelbreaking
save
#sleepingtapes
jm
@afp
mexican
spectacular
subsidiaries
suspect
air
6
wo
implementing
bending
descend
!
congratulate
failing
#palestine
kids
quasimodo
closest
hill
jose
feeling
mr
56
qb
dicaprio
down'
google
pumpkin
long
@vp
provide
extremists
unwell
bare
accusing
kush
continue
fantasy
dropped
heard
unclear
national
tv
twerking
andreas
#kurds
abc
abandoned
mosquito
northern
denied
misguided
french
scavenger
stunning
approach
negative
laughter
diaz
afp
artist
highest
skin
dreams
'
sample
secured
roles
keeps
sorry
visible
medical
picks
plummets
shocking
taliban'
lesser
judge
layoffs
concern
liberals
inmates
v
@victoriajustice
avett
toy
fda
#moore
unacceptable
dusseldorf
dallas
sausages
society
labor
snowiest
avoid
term
door
leading
seahawks
lives
entrance
plants
rowling
spca
fix
equipment
alarming
absence
zone
exercise
murdered
manufacturer
news
#pbsdebate
@bettemidler
ditches
serious
bill
docs
bfm
clubs
wtf
celebs
board
premiered
became
puerto
warns
julian
sleeping
duty
von
scumbags
way
offered
@jobarrow
stealing
around
hop
man'
thank
harmed
un
pounds
#tsunami
avenged
#mikebrown
named
info
emerging
#obamacare
resorting
cars
means
colleen
iran
system
altercation
bebeau
conference
operations
protesters
flying
snowy
backlash
regular
guinness
dems
poisoned
culture
mosul
considering
potential
raisman
ppl
barbarians
macklemore
tsunami
i'm
african
#retweeet
happening
vandal
@alexpappas
britain
#ebola
law
bombing
rises
journalists
tracy
denmark
exposes
kong
biggest
elegant
genuinely
breakfast
toronto
britons
calling
department
viral
screen
mozambique
june
terminally
deer
@realpaulwalker
nicoderm
y'all
begging
ranger
'do
militants
7
qaeda
7m
met
dowler
81
idf
confusing
erase
centers
tokyo
monument
bc
ok'
1908
sudden
zhang
77
henry
thesis
pencil
asiago
elections
emotional
#rip
attackers
@stuyvesanthigh
toxic
patrol
gender
#nprdebate
movies
aliens
@fastfurious
tells
abe
date
@nestle
female
kobani
#demsinphilly
quit
fame
15
nation
ave
toll
pres
suspected
vigilance
guys
'large
hasan
empty
volcanoes
hispanic
2011
networks
ks
companies
gwb
evacuated
training
funds
lines
claiming
edition
picture
@tyga
antarctic
sink
existence
francis
danger
@hfdsp
train
#assholeoftheday
richards
announces
religious
#un
bo
army
ever
airline
child
fuel
sharing
@gettyimages
gop
nearby
@michaelphelps
47
demands
containing
recorded
gained
quesadillas
nate
beautiful
short
@kellyhodgkins
illegal
praying
wisconsin
robbery
tricks
kim
voter
daily
goodbye
face
already
drink
boris
charliehebdo
dangerous
handgun
angelina
claim
american
'anti
drive
'powerful'
across
investigating
fanged
keep
foot
@s8mb
failed
mad
32
caucus
flee
burrows
choose
morgan
say
wall
enter
calvin
deathly
arrests
warrant
expand
travelling
pakistan
baghdad
nasty
erases
travel
mail
iraq
@hotpockets
tmz
anatomical
outperforming
nobel
donations
gunmen
celebrations
9525
#4u9525
60cm
stuyvesant
meat
#abbott
study
im
purports
500k
powerful
eight
extensions
\?
moments
combat
public
quebec
wilson
@dahndahlas
percent
zayn
want
baltimore
lawrence
newton
@jemelehill
likes
band
holy
holds
took
@wethewest
garnish
followers
vip
tepco
fund
remarkably
carmelo
arts
initial
app
explorer
crab
could
alina
cartoon
crash
sentenced
last
nieto
fiorina
breakdown
confrontation
wing
adapt
prove
walks
return
dear
bernie
dq
las
rico
batmobile
january
upset
birth
doc
maker
beatles'
largest
sag
whose
escaping
@aicnews
putin
surprise
@kourtneykardash
originated
trans
@juddapatow
liberation
uk
years
swishers
672
rights
furious'
j
#drwidad
hosts
path
deserted
sheffingdell
york
dies
74th
hide
minus
co
hope
due
hi
family
d2
dane
wages
like
jolie
photos
rural
curtain
'#empirebvs'
professor
cleric
wales
intercepted
editor
line
reasonable
#oil
ammunition
refusing
wounded
38
always
advance
racial
@justinbieber
michelle
career
hmm
vaccinations
doctors
santa
joseph
godfather'
greek
prisoners
cosby
purporting
miami
usage
almost
every
dropoffs
reality
sunshine
200
stealth
rifles
emulation
wayne
delivery
fox
new
beckel
shoots
finalised
carolina
suspects
looking
28
#trump2016
veteran
opening
category
lucille
policy
@jk
history
kenny
known
islam
278k
working
account
mentioned
ambassador
absurdly
footage
reno
donating
ex
ignoring
#ufc202
grandma
syndrome
subway
@selenagomez
oklahoma
mourn
retiring
spiders
milly
gwi
famous
fencing
@ap
bullet
demonstrations
clarification
lose
@nytopinion
halftime
spots
salvador
wich
spray
official
frey
surrogate
partners
earns
torches
lumpur
executioner
breaks
endorses
n't
mom
charb
awesome
@buzzfeed
2013
n2
wow
threw
six
uniforms
quits
intimidated
sole
control
sheriff
#fergusonoctober
#gilmoregirls
opportunity
meth
lbj
1970s
kd
photojournalist
als
@hillaryclinton
dammit
emit
force
@theage
8th
#endviolence
involves
kijak
elderly
gravity
wwe
cell
oreos
task
minutes
bar
disabled
en
omar
1m
started
later
@dangerburgundy
gold
satan
service
ignorant
#hitemup
extended
sr
@lilduval
6th
saw
spent
348
'hit
#civilsociety
loses
mac
work
care
absurd
titled
@teamusa
major
clear
surprising
avenge
@lindasuhler
#makeamericagreatagain
offer
flag
revealed
address
claims
mistake
pants
giraffe
perfect
introduces
polling
candlelight
shabab
children
unconfirmed
id
fatima
essential
5
petty
sick
favorite
venue
obamacare
bathroom
bash
thumbs
fiery
@xojanedotcom
role
summons
super
boss
stones'
committing
fatal
@jjauthor
surface
opportunities
happened
bombs
#boycotttarget
'stop
thc
green
caught
form
'outrage'
running
59
greatness
solo
belonging
raven
#ripprince
denver
jong
states
investigate
coworker
conditions
justin
quibbler
dorothy
pepsi
death
@waynedupreeshow
average
monday
roman
young
startup
@emilybett
tupac
guy
mcdonald
diseased
#whereshillary
anymore
suicide
store
racist
mph
#equality
#kurdish
degenerative
mill
hard
donald
66
propaganda
unleash
#rt
china
boiling
explosion
hull
#nye2016
presidential
might
general
exists
man
tuesday
taker
third
unreal
295
heartfelt
fk
dirty
report
ankles
crossing
town
currently
plus
homemade
78
limiting
culkin
adderall
customers
accusations
#haines
@cornelwest
phrases
bad
suspiciously
ag
affected
gallons
year
gotta
need
weave
deletes
share
challenges
@msnbc
researcher
error
isolation
droid
cxn
person
trading
cried
nurses
boxing
help
passed
border
succession
poll
missouri
grow
petrol
@julipuli
prophet
please
held
industiers
afternoon
portland
crowd
process
tons
increase
offices
devastated
talks
coffee
slow
parliament
loss
forty
#rio2016
lifting
defends
shooter
36
wars
160
@wpusta
54
doh
able
bbc
#nps100
single
bin
@joshpalerlin
kansas
@kyliejenner
mayor
true
sorkin
terry
surreal
beer
clueless
democracy
talk
@acted
status
tardy
closed
mountrain
31
album
stabilization
criminal
bristol
#amberalert
veterans
disowned
turning
bright
#selena
ended
actually
popping
st
simulation
twenty
clearly
uproar
@kaitiii
@eonline
website
proved
mouth
continuous
brazilian
yoshiki
adult
lot
penalty
contaminate
someone
updates
hostage
visiting
lucrative
pissed
day
project
majors
employee
ads
top
ones
coliseum
europe
mentally
pathetic
alpha
connection
lottery
belichick
#georgezimmerman
2nd
bends
pope
'prepared
visits
surprises
fallen
graffiti
woah
apparent
announcing
stood
apparently
wizard
paying
human
truck
overnight
@beargrylls
glass
harold
#gopdebate
draymond
chip
ceremony
streaming
item
betty
fact
durant
girls
medal
dumped
died
annually
bam
stopped
uhh
fighting
27
'the
coma
@carrieunderwood
systems
tell
parker
name
#rtlny
key
offers
winning
sponsoring
94
dye
great
technology
ceasefire
engine
rare
myyyyyyy
@target
danny
campus
kuala
slowest
tignous
legalization
ppe
county
basis
spokesman
#handsupdontshoot
afghan
spunktrumpet
15'
cafe
memorial
grandpa
#sagawards
depression
monitor
fsu
37
helllll
subaru
proclaims
hate
uses
hero
price
centrowitz
#putin
memory
nationality
dedicating
@vitico46
aluminium
thirsty
diddy
bolt
hospitalized
said
pledge
horrific
@cberkman
active
san
list
taken
remain
subjugation
niagara
laursen
poland
declared
prosecute
threatened
340
sleep
13
adopts
processed
@joerogan
bellfield
blocked
iconic
diego
donates
sxsw
lifted
rumour
@michaelctv
camera
grenada
jan
fifth
conceal
cluster
injd
segregation
zones
narrative
night
#boycottwalmart
kentucky
unarmed
dollar
#harrypotter
forever
misdemeanor
advocates
24yr
spacecraft
choice
saving
nevada
#justicefortrayvon
sure
recruits
drugs
beating
saudi
conservative
@amymek
events
read
hillbillies'
relaxed
#hiphop
aravindan
bond
trolled
wogan
blame
newsflash
bay
racer
snape
issued
atlanta
double
printer
behead
artifacts
wins
break
#weekendbrunch
root
baby
vegetarian
steven
pilot
harass
#kobani
exhaustion
reporting
belgian
lots
jamie
severus
nottingham
horrified
doj
philippines
deadline
resistance
premiere
attending
get
chips
concerned
fbi
@neymarjr
irrelevant
cnn
demented
searching
works
ad
citizen
latest
positive
alerts
dew
sauce
cbc
ebola
many
'who
boat
travelled
look
split
pacific
offense
planet
possible
low
krispy
gov
founder
ht
feds
drag
worker
message
terrorist
demanding
#pillowtalk
locked
unexpected
unatttractive
baghdadi
minecraft
mostly
guilty
judd
#dontletwinterwin
#bedroomtax
hobby
stops
avalanche
stable
dewitos
compete
since
bedroom
close
shootings
firearms
reaction
dubai
selected
1992
edelman
niggas
contrary
thru
#purplerain
hijab
teacher
blast
@flotus
anything
backflip
#brand
biden
gotten
five
doors
sun
residents
related
destruction
lol
motoring
've
scandal
repair
backfires
including
hans
994
cutting
returned
#youtubeasksobama
water
instead
#oklahoma
historic
olympic
doctor
budweiser
amid
ape
student
testing
weights
rainbow
refugee
@shaq
hounds
oil
badass
weapon
identified
@chucknellis
eastern
spotted
baer
document
students
bowie
lung
2012
free
peaceful
cns
tyrese
5k
howard
release
handed
muslim
healthcare
virus
@dtfa
delete
brady
reagan
achieved
afa
17
friends
biles
ordered
hawaii
industry
@torontostar
updated
wednesday
theresa
#gravityfalls
faulty
puff
judges
14
@breitbartnews
donated
billion
watch
#jurorb37
concourse
calls
scuttle
baylor
@kendalljenner
reach
tourist
bambi
thousands
research
fault
pooped
selfie
islamist
loving
9
nathan
london
#today
chris
suitcase
sports
chicken
dignity
future
sooo
court
wakes
shoplifting
zika
newly
threaten
dinosaurs
applications
channel
spite
#pjnet
president
rickman
rap
governor
#loveyourself
glenn
market
columbus
actress
mountain
zero
pointing
charged
@slate
words
tiny
fleek
assassinate
raqqa
civilian
woman
moves
hey
pilipey
'em
christian'
bush
separatists
two
shoot'
stocks
blink
spare
@mandaaabearr
california
problem
uni
groundwater
undefeated
machete
becoming
results
greene
airspace
derailment
punching
ordeal
laying
sc
@sensanders
link
morocco
amole
leaders
proof
@tommychong
publishes
b4
gave
schoolgirl
react
1872
@elvis717
paula
spies
bk
amount
experiences
keith
reports
ahh
1935
patriots
ck
high
racecar
hacked
modern
somebody
swimmers
@scottgerber
wire
david
priors
ball
davenport
club
chelsea
internal
rejected
feature
@cbsnews
#closingceremony
muslims
fan
set
sends
#ottawa
@foxcarreport
hallows
fall
leaving
disney
#target
facebook
hashtag
money
violated
ill
foreign
hotel
scar
homophobic
'dealt
bags
'parting
millions
@lemongella
carrying
cases
'minecraft'
getty
@youngblkrepub
noor
'most
decades
wildcats'
et
amelia
brandon
apple
2008
ibrahim
adopt
@cbcnews
emoji
recent
oh
pipeline
65yrs
bag
davos
traumatized
amazing
allowed
espn
@shelleyhennig
'madden
90
briton
blacks
nickname
cent
graduated
ok
base
@abc
citizenship
plane
takes
pound
update
bones
rig
deal
militants'
1991
stephanie
nyc
showing
lucky
tribute
prices
boycott
classmates
nuclear
proving
firing
expect
vin
mandatory
alan
tributes
'made
@pourmecoffee
@sydrza
doubled
#hongkongdemocracy
take
played
#gaypride2016
invented
informed
foley
better
permits
#bringbackourgirls
enroll
give
meria
pole
@clarkcountynv
lp
olympian
disses
requested
similar
bunch
radical
alive
#cnnsotu
4x400m
seattle
koran
militant
science
evil'
believed
assaults
intimidated'
recall
went
alcorn
teenage
#om
belong
tragic
profitable
sold
pocket
asylum
details
prize
closing
mcgregor
november
africanamerican
obligations
picked
trees
virginia
armor
matchup
clinches
#jihad
designated
laziness
presence
ou
adoring
trillion
#madaya
pretends
factors
25
rainforest
healthiest
#rednationrising
sign
#riprogerrodas
conflicting
faso
#mmot
#bendghazi
trelawney
assassination
hours
team
sweet
extraordinarily
croatia
least
fd
@acarvin
#oscars
quickly
villains
@star100x
pathways
developed
reservist
@barackobama
john'
brilliantly
2003
learn
salary
#psa
#thexfiles
#costarica
real
slam
#robthisengland
memories
optical
edge
intends
're
starving
nude
taiwan
asks
@legendgary
four
sloppy
confinement
bowl
requires
island
#teamusa
@davidduchovny
abandon
#vma
competition
tx
payouts
#stevenuniverse
twitter
shaq
giving
epic
clampett
#kellyfile
nicotine
within
disclosure
matthews
canseco
soon
resigned
r
#sundance
hospitalised
intersex
8
delight'
first
broke
'push
@jackalltimelow
chocolate
warrants
lack
leonardo
sit
marshall
#usa
#shutdown
italy
henhouse
month
buy
sinks
@naskrecki
kiev
up'
cares
mammoth
remembering
omg
malia
girl
cigars
fries
compensate
bugs
nomination
taser
patrick
primary
80
documentarian
come
goes
detected
deepest
formal
#2a
'there
alleged
#bravo
beams
thunder
rios
development
warriors
giants
@thejeffbridges'
#sosad
kosher
trait
exist
erupts
current
bobby
counts
supporting
likely
alaska
bahrain
gay
#odd
coalition
urging
cool
hides
merely
kinda
style
hottest
learning
#cbcnews
accidental
jihadists
wants
classless
lawyer
community
ranchi
told
says
144
irritated
fear
#jesuischarlie
chibok
justify
trying
expected
behind
backing
complaining
beats
asked
lane
2014
#food
skate
olivia
busted
ceo
horrible
open
embrace
clark
wise
defense
disneyland
ofcr
estimated
holed
isis
blood
ecuador
portrayed
abolish
decade
political
believable
convert
respect
'reset
flavored
mcavoy
fans
quote
relief
naval
command'
statement
personal
ago
nra
iraqi
wash
hearts
bid
debunk
globalisation
post
bystanders
witness
word
67
#yan
argue
atheists
washoe
roaring
copenhagen
authoritarian
crosses
heck
#sotu
georges
letter
contract
eye
rest
begets
attacks
#wakeupamerica
tanzania
mention
british
douglas
painted
georgetown
hunting
heaven
@sharethis
smear
arrived
marks
wisdom
frustrating
george
waiting
bunker
stamps
#smh
300
tryin
21
trailer
authorities
massage
celebrities
contested
interruption
government
false
socialist
elevator
guitarist
ninety
touching
site
snipers
69
domestic
aloud
#illuminati
appears
millionaire
reign
nearly
nonwhite
issues
seth
health
members
operation
worry
#leelahalcorn
act
040
p
much
oracle
totals
ticket
disgusting
washington
track
#kevinvickers
slick
extent
corroborate
harder
defector
snub
#gender
youth
campaign
#bachakhanuniattack
brother
louis
'hands
ur
martial
predicted
common
stadium
1996
#paulwalker
schoolgirls
dogs
meltdowns
chief
obviously
neighbor
matthew
brk
bale
leader
either
majed
let
#savekobani
protestor
party
rumor
motorcade
check
@fox2now
wrecked
bailed
shockingly
#ottnews
dion
falls
legal
burger
people
nigerian
corporations
@marc
birthday
choked
penalized
islamic'
tweet
blames
reinstated
highlanders
hands
72
murder
800
require
prisons
levi
groundbreaking
military
hpq
slowing
children'
north
connecting
'not
kept
economic
granted
upon
terrorists
driving
@thisisfusion
convenience
flooding
race
regarding
brutality
philly
abortion
stonewalling
halls
@thewcs
willing
officially
sec
yr
underestimate
pit
