# Supplementary material for: Early detection of rumors based on source tweet-word graph attention networks
Source: PLoS One. 2022 Jul 11;17(7):e0271224. doi: 10.1371/journal.pone.0271224 (PMC9273096; doi:10.1371/journal.pone.0271224)
Supplement: S1 File — (ZIP) [file pone.0271224.s001.zip › dataset/twitter16/twitter16_vocab.txt]

online
mutations
rocky
mechanism
virginia
speedo
wales
chapo'
#prayforsydneyhostages
seems
taking
@bbctrending
virus
#neverhillary
microsoft
jihadist
yr
sink
flight
democratic
former
aircraft
taxes
21
auto
cross
air
stand
error
handing
aaliyah
presidents
wisdom
#teenwolf
74
hospitalized
americans
learning
leading
uncovers
sorts
bit
interesting
1947
people
uhh
clintons
actually
@wildpipm
plummets
column
baton
unbearably
winds
meth
update
islands
please
china
frank
radical
phoo
ammunition
real
old
always
essex
iowa
slams
tons
soul
shirt
family'
broke
registry
#rednationrising
quotes
hispanic
77
iraq
solitary
attorney
gregg
outside
hudgens
article
federal
#germany
lower
rickman
#sanbernadino
000
contact
allegedly
garden
austria
jobs
simmons
surprising
chen
linked
kill
everyone
data
caucus
fraud
fan
sloth
color
el
target
lockdown
thailand
captured
government
plaza
public
sale
#p2
wearing
cotton
blue
negotiators
#getcovered
today
president
54
raises
fbi
heading
1m
reform
medals
paid
12
gigi
exclusive
anxiety
job
plumber
mayors
hidden
afa'
dicaprio
islamic
react
michelle
@vitico46
health
#norefugees
severus
first
friendly
homophobic
almost
@breitbartnews
concert
garbage
propelled
experience
trails
album
justin
amari
japan
nationwide
gunfire
presidency
latest
voted
six
potter
explosively
games
compete
250
nbd
selling
made
@justintrudeau
little
charging
pulling
wanted
crying
speak
italy
puts
least
erdo
nod
london
usage
internet
michael
unknown
bring
charlie
interest
prosecutor
casino
cases
pillowtalk
witnesses
noses
giving
@cnnpolitics
grand
escape
incredible
wrong
reuters
carrier
customs
mark
#anonops
pretends
advisory
showing
art
koran
want
naturally
iphone
disneyland
abort
'vegetarians'
@israelinusa
inspired
office
pounds
steph
sailors
british
#lovewins
concerned
asu
bottled
act
horrific
#9news
hide
passed
@snoopdogg
surrounded
used
upright
dylann
tuesday
solo
jenner
respect
ben
enter
happens
#charlestonshooting
ak
developing
riding
must
residents
fallon
owning
finish
locate
control
ca
double
empty
sandy
deceased
#winning
even
statement
dispute
tests
dhs
olympic
carrying
lion
shoreline
email
loss
drowning
investigations
@affanchowdhry
strikes
nothing
#wtf15
newspaper
added
security'
gregory
rios
section
shards
statistical
steve
ur
done
dallas
#kimdavis'
riley
never
1872
edge
hundred
#vincennes
glowing
eating
cbd
dragon
7th
motion'
points
harry
@hplabs
reports
tv
claims
earth
cute
wizard
peat
ooh
27
predictions
ignore
@greysabc
filmed
security
skyrocketed
drone
illuminated
vanishes
membership
rips
supporters
i'm
still
estate
death
starve
modest
starving
killer
turkey
2016
basketball
leadership
scotland
#ottnews
colors
migrant
bernie
richards
thinks
reflects
valentine
sky
parkinson
elvis
right
expected
come
legalized
#jesuisjuif
confusing
censored
damascus
chandler
pattern
#lbgtq
10
efforts
jarrett
petition
blog
dropped
involved
tenure
ready
101
astronaut
finds
creating
late
underwear
'back
beaten
cites
clark
served
voter
ggers
writers
crew
denver
questions
home
#dylannroof
call
apparantly
monis
west
left
refugee
hard
#massachusetts
@holocaustmuseum
columbus
imagery
wash
top
secret
carson
supporting
cbc
coming
arabiya
earl
#2a
runs
registered
sand
town
wreckage'
tiger'
arabia
fried
sentence
pound
folks
@cinderella2b
healthier
may
erupts
#sydneysiege
thing
essential
hackers
sidewalk
#backtothefuture
gulf
stands
caf
keeping
think
'should
german
rcmp
immigrant
@skybusiness
head
northern
chief
based
mtv
purple
widow
tricks
killing
donations
companies
unaccounted
missing
america
hitler
kid
rat
robbery
lowered
hq
intentionally
2
jones
sold
translucent
hughes
@
cited
maritime
rose
oscars
cs
1991
standing
controller
mafia
memorial
injured
popovich
pulled
cancels
margin
defends
heard
beckel
brain
policy
tweeting
source
defender
rescuing
known
opens
creator
minutes
load
farook
institutional
orders
#robthisengland
disclosure
appear
hold
popularity
sports
vs
polling
#transgender
bitten
liberal
planet
texas
feared
enthusiasm
coast
ruining
clever
#dncleaks
manager
styled
recordings
faith
address
70
litvinenko
another
north
demand
lifted
entertainment
protest
#hw
reign
audience
#bbcgofigure
stumbled
germany
eagle
body
like
silence
hopes
#zika
haron
#msm
orlando
woodhull
saw
course
57
mast
saying
6th
claim
festival
emotional
businesses
automation
beasts
#blacklivesmatter
near
foods
different
thumbsticks
presley
hit
congress
boy
nearly
reported
planned
week
bataclan
militia
#pillowtalk
national
@burgerking
obama
chanel
92
equal
stole
#mikebrown
wage
operation
boom
living
@talkopan
rate
tube
armed
photobomb
san
underneath
17
among
counterpart
@tedcruz
pride
half
place
cuts
jay
sebring
tank
port
orphanage
far
#ringers
assange
candidate
account
elephant
dead
18
43
clean
#martinplace
non
martin
search
prevent
montrouge
reservoir
straight
deadly
jeb
greg
else
played
see
alert
@theweeknd
sun
less
cartel
tanker
declaring
auditions
mcdonalds
forcing
stadium
globe
nov
#appleevent
bathed
ongoing
nra
15p
part
sexy
legit
escaped
oher
unisex
life
marriage
isis
logo
started
8k
al
eiffel
funeral
audit
#trump2016
backing
also
@ericbolling
nfl
wwe
manifesto
editor
amazing
#quasimodo
leonardo
@thedailybeast
conceptual
rover
citizens
economy
30
incredibly
thoughts
militias
crispy
vegetarians
aboard
researchers
37th
launch
homicide
hostages
number
#opkkk
endorses
advocates
building
walked
wake
young
mo
bounty
'purge'
sample
bag
colombus
hate
share
trans
jaywalking
level
sips
products
ask
child
representations
devices
democrats
camps
memorials
large
burka
rest
came
confinement
earbuds
believed
baby
rt
donate
crashed
court
safe
lurking
importance
@benaffleck
affecting
woah
leaking
authority
accepted
#fake
#bansharia
encounter
informed
cheer
kelce
higher
#rip
gold
story
47
credit
#tashfeenmalik
#gun
victoria
situation
basis
arrived
@caitlyn
incident
front
paramedic
jimmy
russian
@nswpolice
anne
shooter
orleans
selfie
#germanwings
@who
pulls
cp24
admits
blast
comment
saving
attacks
tells
bowie
check
fast
spends
window
muslims
script
cdc
surgery
confirms
kissing
traditional
boi
#demsinphilly
hot
mayan
november
merkel
suicide
emails
oh
surge
amid
reporters
burger
random
sam
fear
missile
organized
94
drake
decade
colored
austin
sept
#onceuponatime
@bettemidler
attract
locked
pray
attending
total
complete
16
pose
fighting
bombing
angers
disqualifies
perfect
crosses
#bathroombill
republican
politically
went
tommy
farewell
murray
kal
sonic
surrogate
#terrorists
@americanfamassc
unbeknownst
'non
eddie
#anonfamily
visit
knife
growth
#equalpay
doors
allegations
ppl
\?
country
burns
better
poorest
spoiler
forever
crashes
usgs
groth
celebrity
@colinodonoghue1
several
darkness
scotus
forward
#ausopen
assaults
slowest
responds
deployed
us
english
serving
calories
nevada
fish
refuse
illustrated
video
anonymous
suggesting
new
christmas
lights
ocean
complain
80
abortion
donald
hadley
sailor
#berniebro
drug
celebration
across
self
#lindt
identified
r
n't
downtown
,
obese
possibly
behalf
trailer
dies
steps
poll
chelsea
quit
atlanta
c
narrate
indonesian
faces
@kredo0
brazil
thousands
loved
named
promoter
love
scores
#paris
originals
hour
depression
meeting
five
help
875
tgt
protecting
marilyn
trait
syria
friggin
comparison
sundays
wait
supports
islam
dealership
ban
#clintonnewsnetwork
8
brainless
critical
anthony
barkley
elly
encourage
hey
#ableg
text
knowledge
shock
welfare
traded
15
pope
geoblock
#bulgaria
killed
#ufc202
asked
ecuador
maple
korea
vanessa
dorothy
action
house
pee
bs
bob
domestic
76
set
told
@dylanobrien
reservist
lily
route
look
beach
lying
herpes
eleven
#rncincle
grenade
laws
@star100x
side
paul
increases
snape
dewshine
earned
way
dressed
employee
#tcot
u
persons
progress
find
facebook
mouth
heartbreaking
7
storm
sent
libor
#superman
tickets
#islamistheproblem
flint
local
aligned
indonesians
racist
allen
adopted
easy
considering
orc
united
scale
girl
info
keep
joy
times
maryland
boiling
wins
john
dickie
aid
stepsister
human
enraged
geographic
gun
kevin
#maga
quickest
screaming
silent
rather
abdulfattah
n
murdoch
york
since
partnership
landmarks
100
red
changing
yelling
rumor
anywhere
desperate
student
seeks
carolina
deny
watch
international
channels
drunk
shortly
waters
#nhpolitics
revealing
scalia
sick
connection
short
assault
pathetic
videos
flippers
'secret'
72
bikini
@potus
gets
kuantan
containing
bags
20
#whiteliberalproverbs
compares
drives
flags
media
detected
kidnapped
nice
middle
twat
delivered
320
turned
assassinated
afflicted
interviewing
proves
much
furniture
american
donors
ii
evidence
@trolleybagsuk
joe
hear
hospitalised
insane
medical
#tlot
flipped
blacks
lbj
chosen
#ripnathancirillo
nyc
communications
sacha
kosovo
looking
sorry
strongest
baron
'pin'
tiny
lydia
#zouheir
confiscates
#ccot
'push
hampshire
song
#holocaustremembranceday
suspects
#5pbagcharge
cup
really
hair
clubs
muscle
face
build
collision
supply
terrorist
cpl
stay
#pakistan
profitable
mine
stiles
matter
1
joseph
flood
650m
third
oil
expand
escalators
marines
zahaf
turn
freed
#isil
rouge
leaves
biden
pants
renting
motivated
iran
'fallen
judge
offseason
siege
@miselizajane
juveniles
christians
hoods
#tsunami
nathan
@abcnews
roll
@xojanedotcom
organization
basket
music
employees
campaign
example
zika
posted
muslim
apologies
ground
displays
warning
motive
jr
docs
contain
angel'
surveillance
plastic
collaborative
aglow
every
assassination
craigslist
deconstruct
shit
prime
butterfly
medal
slavery
fitting
earn
confirmed
redmayne
recently
sure
star
releases
honor
consecutive
@penguinsfan62
offers
cruz
#popefrancis
worth
brown
terror
asylum
surrendering
due
unlawful
valerie
mother
significantly
trayvon
according
dark
jason
#france
genuine
coffee
owners
louisiana
airlines
attend
afa
neworlean
#breaking
takes
spooked
around
sudden
disappeared
father
official
hope
black
australia
unreal
'planning
suing
center
lawmakers
posts
guardian
tashfeen
#loveislove
materials
drive
cut
views
christian
discovered
francis
best
return
1893
scott
reliable
community
customers
#nhl
@channeltennews
money
taker
hollande
bud
ssies
reveal
jandali
sydney
january
ahead
beat
stones'
hijacked
wedding
cohen
telling
@lindasuhler
#anonymous
mid
qb
seizure
military
massacre
vote
heart
@arianagrande
iconic
2006
13
legend
camp
direction
tech
sanctions
green
got
back
bet
worked
failed
woman
implies
moms
spinal
coin
guidepost
votes
cam
chuck
sales
'#empirebvs'
skipping
paramedics
spoke
characters
leader
lennon
dna
refusing
tsunami
whats
@zacksnyder
heres
shows
ridiculously
prisons
responsibility
adorable
proof
politicians
recent
messenger
hv
reality
bosses
mcmillen
misguided
#the100
cirillo
tpp
lives
stories
voters
destruction
overcharges
wingrove
drink
#ripprince
church
god
@whitehouse
believe
cover
finally
chan
ironic
triple
75
#ottawastrong
film
mess
minkus
celebrating
gain
responded
fave
masked
hall
spoken
sausages
king
entering
waiting
@operation
pain
age
ring
fit
valuables
betrayed
weapons
political
card
shia
dog
jewish
believable
wrote
@presssec
lies
debate
#mlkday
phelps'
democrat
46
@galgadot
sheer
bother
flee
#cdnpoli
street
baghdad
taught
minute
#greysanatomy
sucking
#flint
chocolat
#nprdebate
propose
pro
fans
trump
teens
fox
unnamed
getting
scam
mike
go
sing
accused
birthday
backlash
crust
charleston
dad
currently
2015
alpine
historic
malaysian
agrees
builders
members
#toronto
#tedcruz
elderly
tiger
boycotting
raise
cups
presidential
destroy
executive
chick
working
pledge
attribute
shandong
liking
uber
hits
pen
kennedy
threatens
dems
bald
activists
perhaps
#dashcam
fault
drivers
sleep
mailing
event
tennessee
#syria
favorite
korean
seen
using
looks
p
hungry
en
cpr
independence
arrested
four
2stay
empire
ii'
wounds
beautiful
lebron
yuppie
orphan
hours
ny
sinks
university
powell
#demdebate
laugh
failing
falls
#hostages
board
programme
celebrate
fil
vigoda
free
saudi
dildos
provide
ride
rig
open
'd
tributes
insists
dear
person
144
confederate
shines
world
0
increasingly
vegetarian
jumper
've
cupboard
'punishment'
david
expenses
soldiers
marry
68
31
buy
petty
fda
arms
@target
ever
boycott
updates
inquiry
nurses
giant
emission
riders
crow
changed
analysis
links
daughters
issues
drawn
#rcmp
negotiating
increased
inside
happy
22
bachmann
sides
#sydneyseige
traffic
mad
canada
terps
hashtag
miners
#batman
relief
hostage
wants
true
#abcnews24
sportswoman
caught
songs
#xfactoruk
acquits
hearing
ireland
matthews
kills
dean
loose
launch'
holy
blame
secretly
34
supreme
french
whitehouse
senior
14
cherif
lsu
2nd
jumping
@globeandmail
push
kenny
decision
profiled
regret
11
wisconsin
demanding
worried
live
mysterious
suspect
within
@msleamichele
merica
probing
million
model
celebrated
marijuana
60
use
signers
!
diego
concluded
crime
truck
disabilities
grocery
team
hides
staff
@cnnent
parents
television
thousand
#urgent
called
@msnbc
destroying
southern
blood
tends
leafs
belong
join
clothing
unions
moving
defected
guns
350
nature
holiday
assailant
quarter
man
340
southwest
photographed
demands
seven
performed
abe
francois
layer
calls
unfolding
survey
billion
others
#rebootliberty
industry
loud
unicorn
stabs
stock
stubborn
price
tour
pena
rules
#julianassange
conservative
florida
@mtvteenwolf
factors
streets
thc
fox5
alps
cent
#scotusgaymarriage
paris
jordan
patch'
@shelleyhennig
curiosity
justice
@waynedupreeshow
food
#parisattacks
satirical
emerged
seriously
enough
skip
rocket
emergency
invented
surroagte
'once
publishes
niagara
google
wife
#wakeupamerica
past
#sanbernardino
#orlando
diet
authorities
comes
assaulting
achieve
#prince
afraid
boasts
@realdonaldtrump
pm
name
@thexfiles
suspected
cavill
poor
wonder
gay
dem
frightened
're
uk
#nationalhugday
chapter
explanation
mass
disease
heavyweight
asparagus
sunrise
franchise
congratulating
next
36
nuggets
pricing
ruling
weeks
returns
#zikavirus
brady
legged
tonight
surgeon
panels
busted
family
east
3
#fascism
faiths
play
calm
schools
carolyn
o'malley
europe
tony
largest
brotherhood
hudgens'
dragging
vampire
involvement
nh
night
without
672
massachusetts
15th
holed
@repmialove
sign
carts
leftis
#target
private
suffering
everything
boyfriend
thursday
service
adolescents
victory
wheelchair
routs
dogs
nailed
laboratory
arrive
breitbart
#samuraijack
taken
awards
oregon
troops
zouheir
corruption
trying
jobs'
backfires
dublin
train
deal
supremacist
watching
bro
covert
spinach
putin
heaven
saliha
ok
hebdo
remains
tribute
greatness
future
trade
prove
#fauxprotests
plunges
#scotus
hell
nephew
marathon
caitlyn
chinese
@flotus
#shooting
voting
kim
pt
county
#irandeal
hood
beyonc
prince
rupert
entire
noticed
myth
match
lindt
henry
timing
glass
constructed
ceo
hakeem
@berniesanders
@yunghi
customer
nerd
coached
say
layton
rainbow
9
list
clarissa
@stationcdrkelly
sergeant
passengers
sworn
pictures
alone
work
'black
stalks
diversity
travelers
correct
away
\)
#sagawards
8c
prepare
argylls
mod
kosher
stone
actor
drops
davis
greenland
trips
talk
able
morning
system
gone
sheikh
sylvester
population
transgender
brother
limits
point
'plane
use'
tears
payments
cbs
ray
prison
book
cries
@slate
terrorism
sending
@clarkcountynv
making
builder
land
hues
ted
hunting
senators
praise
surprise
might
coliseum
biological
sons
report
drove
insult
individuals
guy
years
#kkk
creature
photos
path
sands
superman
'eye
icymi
fired
#equalityforall
swiss
originally
314
'large
refugees
oath
invested
laziness
concussions
protests
chattanooga
makes
gunshot
ag
access
contenders
'
instagram
abbott
24
deforestation
believes
curry
casualties
shootings
unexpected
nv
would
including
url
support
nominated
image
stallone
big
single
youtube
hadad
link
hurts
speaking
'great
gave
following
button
sock
three
containers
condition
#whereshillary
wish
tower
great
phone
alan
children
focus
guilty
keith
#bernietakesnevada
indignity
season
prayers
many
lost
smile
highway
instead
et
excited
study
women
remembering
newton
written
7m
spreading
@realdrgina
burglary
remove
shoes
canadian
identities
bill
chocolate
1200am
supermarket
cops
advance
score
finals
dunked
server
nuclear
effective
updated
underway
running
cause
jumbotron
monroe
cecil
archbishop
day
rushing
washington
'll
uses
spread
bemoaning
\(
headband
pick
plane
light
@zaynmalik
iranian
flag
@justinbieber
reminder
adventures
#bernieoncnn
station
give
2010
@cwthe100
well
eyewitness
tell
lifting
talking
fight
djokovic
@kamvtv
boss
@juddapatow
needs
audio
retweet
restaurant
accident
bush
79
seekers'
department
freshman
get
streaming
store
#jesuischarlie
gunman
recurring
5p
recap
andreas
gamecube
boys
put
kind
pushing
searching
association
#donaldtrump
#racism
writing
accounts
behind
pacific
#princerip
batou
tries
afp
saint
earlier
intros
vatican
oklahoma
sandwich
giuliani
firedoor
besties
host
fruit
threatened
@davidbrockdc
rudy
low
beck
jakarta
knocks
accurate
nobody
things
johnson
detain
consumers
bibeau
along
causes
exhausting
director
idiots
skilled
kantner
combined
feigen
anti
again'
mexican
brothers
hospitals
strength
reveals
save
pres
judy
project
reportedly
#isis
#lgbt
plan
ran
ashit
spain
magazine
nervous
hague
insulting
rejects
jefferson
associated
offices
offered
bottles
#civilsociety
chiefs
war
edible
robbers
min
walk
figurine
resettled
last
crimes
settle
jake
classless
per
cop
serves
germanwings
foods'
white
@jennagiesta
huge
vape
words
city'
convention
either
start
dutch
christ
whose
approved
gop
vegas
males
reads
#feelthebern
guys
took
subway
wore
shaking
surreal
chapo
cots
#aidrefugees
#cawx
mook
eluding
wilson
yesterday
found
surprised
forces
punishment
original
508
happened
19
resigned
rock
oooof
phelps
kaine
trick
ignoring
thomas
picture
insurance
one
introduced
relaxed
claiming
magic
survive
67th
'el
buildings
50
acting
fragrance
denied
underground
96
receives
crass
remain
tim
soros
sex
plans
rankings
marketing
relaying
declassified
starbucks
olympics
coherent
scandal
shooting
zeinab
te
truth
weekly
iowan
state
apparently
swimmer
balls
wikileaks
going
network
23
#pbsdebate
donates
500
persian
alexander
worker
expose
ex
rolling
@teamusa
repeated
cegielski
elected
deserve
central
however
election
trial
dave
dating
4third
mousse
kinds
endorsement
end
school
accidentally
zayn
decades
victim
epa
empathize
disqualified
move
australian
hat
eat
shut
credited
killings
flies
enlargement
represent
nancy
cnn
candlelight
meat
know
ctv
whole
brokers
pursuing
france
michigan
personal
foam
sunday
word
contains
hatton
embassy
racial
#4u9525
early
october
powers
practical
area
heads
conference
poster
hoverboards
arrest
stop
proving
@ufc
stills
rare
apply
alicia
previous
fall
rewarded
nine
background
worsen
investigate
witness
dignity
4x4
diplomat
25
#sydney
pressed
zehaf
together
convoy
seoul
june
supplement
sends
@hillaryclinton
compared
couple
details
tx
stage
minister
longer
@girlsfortrump
clinical
energy
las
#prayforsydney
sense
avoid
@deptofdefense
parker
49
trip
hiked
competed
andy
novak
hands
classmates
@madisonbeer
farms
@liztilley84
lego
game
line
meals
#nvcaucus
samson
considered
kouachi
'just
dune
66
ominously
americas
#purplerain
#kamitidaktakut
rights
ap
teen
sxsw
icon
secretary
form
funds
farting
perry
israeli
mcdonald
shoot
pass
eye
group
quasimodo
dramatic
run
labor
strategist
@sensanders
said
partner
diallo
officially
accompanying
sources
brought
breaking
began
lead
percent
change
reagan
rifles
1st
candidates
@andylassner
entrance
#us
anything
@buzzfeedoz
manipulating
hill
wow
diagnosed
james
bathroom
retail
wounded
shepherd
hero
424
pissed
norwegian
speaks
sexually
underrated
orphans
28
homeless
0500am
probably
'told
africanamerican
#bluelivesmatter
order
tweet
sues
lit
julian
something
reasonable
south
muhammad
men
#pjnet
false
#sb50
california
broken
police
leave
imposes
zuckerberg
gunmen
release
officer
distraction
b
nsw
welcomed
continues
em
'floating
bomb
space
female
show
full
colin
charged
urine
begins
lot
two
theres'
content
remember
survivors
lue
gore
flash
civil
sr
dearborn
travis
history
legal
legitimate
reporter
knows
afternoon
founder
#endviolence
@cia
digits
danish
#usa
parliament
injuries
draw
regular
#update
#ottawa
vikander
families
parade
agency
meet
site
shot
weekend
carne
percentage
immediately
affiliated
reason
row
parenthood
#gaypride2016
prompting
comfort
need
draymond
catching
akira
rezaian
#mmot
richer
final
golf
parallel
pencil
force
kids
#basketofdeplorables
cafe
hamilton
destroyed
@vp
month
@wcvi
lord
45
#ripchyna
merely
vickers
seaworld
sayyida
bought
test
approve
wmur
hook
sad
argue
killers
shrine
#afp
2008
closes
malik
@stephenfhayes
summer
#win
tricked
featuring
67
users
year
buying
seem
latino
passports
handsome
rick
katy
marginalization
3rd
162
#charliehebdo
read
challenge
starts
defect
dads
winslet
#ottawashooting
hrc
flatly
stephanie
minimum
guard
anymore
flooding
29
already
borne
fled
tylenol
camera
fact
hurt
prices
trainee
off'
cold
news
honour
phenom
released
sitting
'hoods
water
pay
officials
somehow
mps
curtain
win
colorado
girls
@onceabc
lack
v
150
spine
follow
hillary
races
z
130m
governor
capture
alive
sanders
barack
kicks
kfc
mateen
twenty
reporting
saved
manhunt
coverage
jindal
post
scene
ottawa
resigns
car
copy
writes
infractions
choose
84
prompts
respond
debut
response
rally
dangerous
calibre
stockholm
bruce
letter
9news
kingpin
pop
wave
serbia
shorts
announces
satan
cool
goes
profiling
reunited
fabulous
rescued
modern
fads
shots
students
good
newsflash
singapore
months
attackers
hotel
e
barking
titled
spy
photo
bomber
marking
#lgbtq
member
days
teams
delete
bravo
calling
via
document
high
insistence
industrial
soldier
cummies
victims
attack
airplane
#dncconvention
700000
'isis'
states
born
h
met
klux
#gopdebate
#ferguson
says
liberals
episode
company
klan
reverse
jury
ohio
348
george
pedestrians
#hoodsoff
ad
singer
breaks
warn
treated
allah
walmart
aged
@schwarzenegger
fake
graduation
held
#wethepeople
race
defector
feed
murdered
heterosexual
tax
@mailonline
omar
gynnya
kkk
nasa
alleged
walks
hurting
provided
#muslim
spunktrumpet
unprecedented
captures
doh
trudeau
let
allowing
squatted
5
fi
competitive
sundown
71
in2
feminist
locals
take
asks
created
shrinks
future'
could
criminal
mh370
stickers
predicts
coach
's
shopping
situations
hoax
tunnels
map
@josh
charity
#makeamericagreatagain
routing
citing
couples
explosions
dunk
syndrome
l
'captured'
chickens
dealer
babies
#plottwist
syrian
adolf
picking
turf
talented
market
kate
solar
opponents
deaths
beacon
maybe
washoe
@cnn
implemented
sixteen
india
#syrianrefugees
greek
4
grew
christian'
hospital
usa
#boycotttarget
hundreds
trump'
'homeland
tyronn
city
@johnrlottjr
jersey
chris
beats
@martinbureau1
@realbencarson
posting
racism
checks
6
attic
devoted
ku
helicopters
doctors
travel
mistook
koch
naval
damaged
ends
equality
located
apple
died
page
alien
information
pages
polite
socialist
son
#orlandoshooting
collective
32
serve
@rebootliberty
domed
issued
tom
wednesday
reversal
speculation
mars
chong
make
#cbcott
threat
#scotusmarriage
moon
openly
#martinpl
#supertuesday
bypass
nude
bunker
scaring
removed
@ap
blackliesmatter
watchdog
stopped
burn
#hamont
besieged
walker
time
fire
activity
clueless
rates
feminists
#obama
#madeinamerica
grease
roof
carsonscottli
sooo
quietly
'refugees'
unstoppable
weight
skin
policewoman
clinton
cdn
names
538
starbucks'
#imachristianbut
sesame
leo
learned
ago
knockout
smoking
general
lambrini
lose
cancer
w
returning
confirm
charge
nation
#canada
#iran
