# Supplementary material for: Early detection of rumors based on source tweet-word graph attention networks
Source: PLoS One. 2022 Jul 11;17(7):e0271224. doi: 10.1371/journal.pone.0271224 (PMC9273096; doi:10.1371/journal.pone.0271224)
Supplement: S1 File — (ZIP) [file pone.0271224.s001.zip › README.md]

## Dataset
The main directory contains the directories of two Twitter datasets: twitter15 and twitter16. In each directory, there are:  
ind.twitter1*.label files: the labels of all nodes in the source tweet-word graph.  
ind.twitter1*.features_index files: the index of words that nodes in the  source tweet-word graph. contained.  
ind.twitter1*.adj files: the weight adjacency matrix of the  source tweet-word graph.
ind.twitter1*.train files: the index of the training set in the  source tweet-word graph.
ind.twitter1*.dev files: the index of the validation set in the source tweet-word graph.
ind.twitter1*.test files: the index of the testing set in the  source tweet-word graph.  
ind.twitter1*.user.tweet.adj files: the weight adjacency matrix of the global graph.  
ind.twitter1*.user.tweet.train files: the index of the training set in the global graph.  
ind.twitter1*.user.tweet.dev files: the index of the validation set in the global graph.  
ind.twitter1*.user.tweet.test files: the index of the testing set in the global graph.  
ind.twitter1*.user.tweet.adj.tc* files: the weight adjacency matrix of the global graph which simulated the task of early detection by controlling the received tweets.  
ind.twitter1*.user.tweet.adj.et* files: the weight adjacency matrix of the global graph which simulated the task of early detection by controlling the elapsed time.  
These datasets are preprocessed according to our requirement and original datasets can be available at [here](https://www.dropbox.com/s/7ewzdrbelpmrnxu/rumdetect2017.zip?dl=0)
The complete dataset can be obtained by visiting the GitHub link kinhaoo108/STWA (github.com)
